# Supplementary material for: Unveiling Cryptic BCR-ABL1 Rearrangements: Diagnostic Challenges and Clinical Impact in Myeloid Malignancies
Source: Int J Mol Sci. 2025 Sep 10;26(18):8812. doi: 10.3390/ijms26188812 (PMC12469688; doi:10.3390/ijms26188812)
Supplement: Supplementary file 1 [file ijms-26-08812-s001.zip]

Archive with 1 entries (1 files):
- ijms-3821800-supplementary.xlsx
