# Supplementary material for: Unveiling Cryptic BCR-ABL1 Rearrangements: Diagnostic Challenges and Clinical Impact in Myeloid Malignancies
Source: Int J Mol Sci. 2025 Sep 10;26(18):8812. doi: 10.3390/ijms26188812 (PMC12469688; doi:10.3390/ijms26188812)
Supplement: Supplementary file 1 [file ijms-26-08812-s001.zip › ijms-3821800-supplementary.xlsx]

## Sheet: Table S1
Table S1: Case 1 and 2 gene copy number table. The “SVTYPE” column reports the CNV type: INS for insertions/duplications, DEL for deletions, NA for stretches of undetermined regions (borderline cases).NA= not available.
Case n	SVTYPE	CN	id_gene	gene	OMIM	refGenome	chromosome	seqName	gene_strand	outer_start	inner_start	inner_end	outer_end	tx_id	refSeqId	refSeqIdVersion	gene_complete	covered_exons	kit_exons	exon_span	region_span
1	DEL	1.2	28143	ABL1	189980	hg19	chr9	9	+	NA	133589655	133710966	NA	56598	NM_007313	2	FALSE	11/11	11	ex1,in1	655-656
2	DEL	1.5	21512	TERT	187270	hg19	chr5	5	-	NA	1253813	1264733	NA	58648	NM_001193376	1	FALSE	5/15	15	ex15,ex14,ex13,ex12,ex11,in10	353-358
2	DEL	NA	14329	IKZF1	603023	hg19	chr7	7	+	NA	50358464	50468436	NA	32383	NM_006060	5	FALSE	7/8	7	ex2,ex3,in3_1,in3_2,ex4,ex5,ex6,ex7,ex8	396-404
2	DEL	NA	15265	SBDS	607444	hg19	chr7	7	-	NA	66453303	66460460	NA	41347	NM_016038	2	TRUE	5/5	5	ex5,ex4,ex3,ex2,ex1	405-409
2	DEL	NA	28782	SAMD9	610456	hg19	chr7	7	-	NA	92730626	92735425	NA	39733	NM_001193307	1	FALSE	1/2	1	ex2	410-410
2	DEL	NA	33671	SAMD9L	611170	hg19	chr7	7	-	NA	92760516	92765324	NA	56363	NM_001303496	1	FALSE	1/5	1	ex5	411-411
2	DEL	NA	3859	CUX1	116896	hg19	chr7	7	+	NA	101459201	101926492	NA	52668	NM_001202543	1	TRUE	24/24	24	ex1,in1,ex2,ex3,ex4,ex5,ex6,ex7,ex8,ex9,ex10,ex11,ex12,ex13,ex14,ex15,ex16,ex17,ex18,ex19,ex20,ex21,ex22,ex23,ex24,dn_1,dn_2,dn_3,dn_4,dn_5,dn_6,dn_7,dn_8	412-444
2	DEL	NA	37237	MET	164860	hg19	chr7	7	+	NA	116339072	116436179	NA	55989	NM_000245	3	FALSE	20/21	20	ex2,in2,ex3,ex4,ex5,ex6,ex7,ex8,ex9,ex10,ex11,ex12,ex13-14,ex15,ex16,ex17,ex18,ex19,ex20,ex21	445-464
2	DEL	NA	34722	LUC7L2	613056	hg19	chr7	7	+	NA	139026080	139107198	NA	48789	NM_001244585	1	FALSE	10/11	10	in1_1,in1_2,in1_3,in1_4,ex2,in2,ex3,ex4,ex5,ex6,ex7,ex8_1,ex8_2,ex9,ex10,ex11	465-480
2	DEL	NA	34241	BRAF	164757	hg19	chr7	7	-	NA	140434287	140624729	NA	32544	NM_004333	4	TRUE	18/18	18	ex18,in17,ex17,ex16,ex15,ex14,ex13,ex12,ex11,ex10,ex9,ex8,ex7,ex6,ex5,ex4,ex3,ex2,ex1	481-499
2	DEL	NA	23800	EZH2	601573	hg19	chr7	7	-	NA	148504597	148544501	NA	42621	NM_004456	4	FALSE	19/20	19	ex20,ex18-19,ex17,ex16,ex15,ex14,ex13,ex12,ex11,ex10,ex9,ex8,ex7,ex6,ex5,ex4,ex3,ex2	500-517
2	DEL	1	14329	IKZF1	603023	hg19	chr7	7	+	NA	50358464	50459672	NA	32383	NM_006060	5	FALSE	6/8	7	ex2,ex3,in3_1,in3_2,ex4,ex5,ex6,ex7	396-403
2	DEL	1.2	14329	IKZF1	603023	hg19	chr7	7	+	NA	50467505	50468436	NA	32383	NM_006060	5	FALSE	1/8	7	ex8	404-404
2	DEL	1.2	15265	SBDS	607444	hg19	chr7	7	-	NA	66453303	66460460	NA	41347	NM_016038	2	TRUE	5/5	5	ex5,ex4,ex3,ex2,ex1	405-409
2	DEL	1.2	28782	SAMD9	610456	hg19	chr7	7	-	NA	92730626	92735425	NA	39733	NM_001193307	1	FALSE	1/2	1	ex2	410-410
2	DEL	1.2	33671	SAMD9L	611170	hg19	chr7	7	-	NA	92760516	92765324	NA	56363	NM_001303496	1	FALSE	1/5	1	ex5	411-411
2	DEL	1.2	3859	CUX1	116896	hg19	chr7	7	+	NA	101459201	101926492	NA	52668	NM_001202543	1	TRUE	24/24	24	ex1,in1,ex2,ex3,ex4,ex5,ex6,ex7,ex8,ex9,ex10,ex11,ex12,ex13,ex14,ex15,ex16,ex17,ex18,ex19,ex20,ex21,ex22,ex23,ex24,dn_1,dn_2,dn_3,dn_4,dn_5,dn_6,dn_7,dn_8	412-444
2	DEL	1	37237	MET	164860	hg19	chr7	7	+	NA	116339072	116423560	NA	55989	NM_000245	3	FALSE	18/21	20	ex2,in2,ex3,ex4,ex5,ex6,ex7,ex8,ex9,ex10,ex11,ex12,ex13-14,ex15,ex16,ex17,ex18,ex19	445-462
2	DEL	1.1	37237	MET	164860	hg19	chr7	7	+	NA	116435657	116436179	NA	55989	NM_000245	3	FALSE	2/21	20	ex20,ex21	463-464
2	DEL	1.1	34722	LUC7L2	613056	hg19	chr7	7	+	NA	139026080	139107198	NA	48789	NM_001244585	1	FALSE	10/11	10	in1_1,in1_2,in1_3,in1_4,ex2,in2,ex3,ex4,ex5,ex6,ex7,ex8_1,ex8_2,ex9,ex10,ex11	465-480
2	DEL	1.1	34241	BRAF	164757	hg19	chr7	7	-	NA	140434287	140624729	NA	32544	NM_004333	4	TRUE	18/18	18	ex18,in17,ex17,ex16,ex15,ex14,ex13,ex12,ex11,ex10,ex9,ex8,ex7,ex6,ex5,ex4,ex3,ex2,ex1	481-499
2	DEL	1.1	23800	EZH2	601573	hg19	chr7	7	-	NA	148504597	148544501	NA	42621	NM_004456	4	FALSE	19/20	19	ex20,ex18-19,ex17,ex16,ex15,ex14,ex13,ex12,ex11,ex10,ex9,ex8,ex7,ex6,ex5,ex4,ex3,ex2	500-517
2	DUP	NA	19018	HNRNPK	600712	hg19	chr9	9	-	86585042	86586145	86593348	NA	41703	NM_001318186	1	FALSE	10/16	14	ex12,ex11,ex10,ex9,ex8,in7,ex7,ex6,ex5,ex4,ex3	644-654
2	DUP	NA	28143	ABL1	189980	hg19	chr9	9	+	NA	133589655	133761113	NA	56598	NM_007313	2	TRUE	11/11	11	ex1,in1,ex2,ex3,ex4,ex5,ex6,ex7,ex8,ex9,ex10,ex11	655-666
2	DUP	NA	22318	NOTCH1	190198	hg19	chr9	9	-	NA	139390413	139418542	NA	48091	NM_017617	4	FALSE	32/34	34	ex34,ex32-33,ex31,ex28-30,ex27,ex25-26,ex23-24,ex22,ex20-21,ex19,ex18,ex17,ex16,ex14-15,ex13,ex11-12,ex10,ex9,ex7-8,ex6,ex5,ex4,ex3	667-689
2	DUP	2.2	19018	HNRNPK	600712	hg19	chr9	9	-	NA	86586145	86593348	NA	41703	NM_001318186	1	FALSE	10/16	14	ex12,ex11,ex10,ex9,ex8,in7,ex7,ex6,ex5,ex4,ex3	644-654
2	DUP	2.2	28143	ABL1	189980	hg19	chr9	9	+	NA	133589655	133761113	NA	56598	NM_007313	2	TRUE	11/11	11	ex1,in1,ex2,ex3,ex4,ex5,ex6,ex7,ex8,ex9,ex10,ex11	655-666
2	DUP	2.6	22318	NOTCH1	190198	hg19	chr9	9	-	NA	139390413	139418542	NA	48091	NM_017617	4	FALSE	32/34	34	ex34,ex32-33,ex31,ex28-30,ex27,ex25-26,ex23-24,ex22,ex20-21,ex19,ex18,ex17,ex16,ex14-15,ex13,ex11-12,ex10,ex9,ex7-8,ex6,ex5,ex4,ex3	667-689
2	DUP	2.3	31256	RBBP6	600938	hg19	chr16	16	+	24576107	24582149	24583871	NA	19694	NM_006910	4	FALSE	1/18	18	ex18_1,ex18_2	1038-1039
2	DUP	2.3	37756	CTCF	604167	hg19	chr16	16	+	NA	67644706	67671802	NA	44842	NM_001191022	1	FALSE	8/10	8	in2_1,in2_2,ex3,ex4,ex5,ex6,ex7,ex8,ex9,ex10	1040-1049
2	DUP	2.3	32411	FANCA	607139	hg19	chr16	16	-	NA	89804957	89882399	NA	274	NM_000135	2	FALSE	42/43	43	ex42-43,ex41,ex40,ex39,ex38,ex37,ex36,ex35,ex34,ex33,ex32,ex31,ex30,ex29,ex28,ex27,ex26,ex25,ex24,ex23,ex22,ex21,ex19-20,ex18,ex17,ex16,ex15,ex14,ex13,ex12,ex11,ex10,ex9,ex8,ex7,ex6,ex5,ex4,ex3,ex2	1050-1089
2	DUP	2.3	14222	STAT3	102582	hg19	chr17	17	-	40468667	40474287	40500601	40540617	45259	NM_003150	3	FALSE	20/24	24	ex21,ex20,ex19,ex18,ex17,ex16,ex15,ex14,ex13,ex12,ex11,ex10,ex9,ex8,ex7,ex6,ex5,ex4,ex3,ex2	1167-1186
2	CNV	NA	31869	TP53	191170	hg19	chr17	17	-	NA	7572807	7580032	NA	7128	NM_000546	5	FALSE	10/11	10	ex11,ex10,ex8-9,ex7,ex5-6,ex2-4	1091-1096
2	DUP	NA	20994	ELANE	130130	hg19	chr19	19	+	NA	852303	856181	NA	28160	NM_001972	3	TRUE	5/5	5	ex1,ex2,ex3,ex4,ex5	1203-1207
2	DUP	NA	11037	ZBTB7A	605878	hg19	chr19	19	-	NA	4047722	4055275	NA	26860	NM_001317990	1	FALSE	2/3	2	ex3,ex2	1208-1209
2	DUP	NA	15424	CALR	109091	hg19	chr19	19	+	NA	13049360	13054856	NA	39782	NM_004343	3	TRUE	9/9	9	ex1,ex2-3,ex4-7,ex8-9	1210-1213
2	DUP	NA	26176	JAK3	600173	hg19	chr19	19	-	NA	17937522	17955261	NA	28988	NM_000215	3	FALSE	23/24	23	ex24,ex23,ex22,ex21,ex20,ex19,ex18,ex17,ex15-16,ex14,ex13,ex12,ex11,ex10,ex9,ex7-8,ex6,ex5,ex4,ex3,ex2	1214-1234
2	DUP	NA	6883	CEBPA	116897	hg19	chr19	19	-	NA	33792025	33793429	NA	41202	NM_004364	4	TRUE	1/1	1	ex1_2,ex1_1	1235-1236
2	DUP	NA	1023	RPS19	603474	hg19	chr19	19	+	NA	42364796	42375492	NA	21898	NM_001022	3	FALSE	5/6	5	ex2,ex3,ex4,ex5,ex6	1237-1241
2	DUP	NA	7472	CBLC	608453	hg19	chr19	19	+	NA	45281155	45303754	NA	35037	NM_012116	3	FALSE	10/11	10	ex1,ex2,ex3,ex4,ex5,ex6,ex7,ex8,ex9,ex10	1242-1251
2	DUP	2.8	20994	ELANE	130130	hg19	chr19	19	+	NA	852303	856181	NA	28160	NM_001972	3	TRUE	5/5	5	ex1,ex2,ex3,ex4,ex5	1203-1207
2	DUP	2.8	11037	ZBTB7A	605878	hg19	chr19	19	-	NA	4047722	4055275	NA	26860	NM_001317990	1	FALSE	2/3	2	ex3,ex2	1208-1209
2	DUP	2.5	15424	CALR	109091	hg19	chr19	19	+	NA	13049360	13054856	NA	39782	NM_004343	3	TRUE	9/9	9	ex1,ex2-3,ex4-7,ex8-9	1210-1213
2	DUP	2.5	26176	JAK3	600173	hg19	chr19	19	-	NA	17937522	17955261	NA	28988	NM_000215	3	FALSE	23/24	23	ex24,ex23,ex22,ex21,ex20,ex19,ex18,ex17,ex15-16,ex14,ex13,ex12,ex11,ex10,ex9,ex7-8,ex6,ex5,ex4,ex3,ex2	1214-1234
2	CNV	NA	6883	CEBPA	116897	hg19	chr19	19	-	NA	33792025	33793429	NA	41202	NM_004364	4	TRUE	1/1	1	ex1_2,ex1_1	1235-1236
2	CNV	NA	1023	RPS19	603474	hg19	chr19	19	+	NA	42364796	42375492	NA	21898	NM_001022	3	FALSE	5/6	5	ex2,ex3,ex4,ex5,ex6	1237-1241
2	DUP	2.6	7472	CBLC	608453	hg19	chr19	19	+	NA	45281155	45303754	NA	35037	NM_012116	3	FALSE	10/11	10	ex1,ex2,ex3,ex4,ex5,ex6,ex7,ex8,ex9,ex10	1242-1251
2	DUP	2.5	10155	RTEL1	608833	hg19	chr20	20	+	NA	62292631	62327230	NA	17842	NM_001283009	1	FALSE	33/35	34	ex3,ex4,ex5,ex6,ex7,ex8,ex9,ex10,ex11-12,ex13,ex14,ex15,ex16,ex17,ex18,ex19,ex20,ex21,ex22,ex23,ex24,ex25-26,ex27,ex28,ex29,ex30,ex31,ex32,ex33,ex34,ex35	1275-1305
2	CNV	NA	15907	CHEK2	604373	hg19	chr22	22	-	NA	29083668	29137969	NA	34165	NM_001005735	1	FALSE	15/16	16	ex16,ex15,ex14,ex13,ex12,ex11,ex10,ex9,ex8,ex7,ex6,ex4-5,ex3,ex2,5utr	1324-1338

## Sheet: Table S2
Table S2: Retained sequencing alterations detected in the NGS gene panel. We retained variants with a variant allele frequency (VAF) >3% and with coverage of >500x (Modified from DDM software output).
Case n	Category	gene	type	codingConsequence	refGenome	chromosome	genome_position	depth	var_percent	exon_rank	c.DNA	protein	ref	alt	refNum	altNum	refSeq	altSeq	refAA	altAA	tx_name	refSeqId	end	dbSNP	g1000	esp5400	cg69	id_cosmic_coding	info_cosmic_coding	id_cosmic_non_coding	info_cosmic_non_coding	gene_strand	PROCESSED_CLNSIG	CLNSIGLAB	OMIM
Case 1	A	ASXL1	INDEL	frameshift	GRCh37/hg19	20	31023045	2159	8.8	13	c.2535dup	p.(Ser846Glnfs*5)	ACCCCC	ACCCCCC	1961	198		CAG		Q	NM_015338	NM_015338	31023045	rs750170870				COSV60102447		COSV60102447		+	Pathogenic	Pathogenic	612990
Case 1	B	CHEK2	SNP	missense	GRCh37/hg19	22	29092917	2032	44	11	c.1196C>T	p.(Ser399Leu)	G	A	1147	885	TCA	TTA	S	L	NM_001005735	NM_001005735	29092917	rs121908703				COSV60423853		COSV60423853		-	Uncertain_significance	Uncertain significance	604373
Case 2	B	CEBPA	SNP	missense	GRCh37/hg19	19	33792633	832	10	1	c.688A>C	p.(Thr230Pro)	T	G	747	85	ACG	CCG	T	P	NM_004364	NM_004364	33792633									-			116897
Case 2	B	CEBPA	SNP	missense	GRCh37/hg19	19	33792542	1366	3.2	1	c.779A>C	p.(His260Pro)	T	G	1324	42	CAC	CCC	H	P	NM_004364	NM_004364	33792542	rs1186681554								-			116897
Case 2	B	CEBPA	SNP	missense	GRCh37/hg19	19	33792650	814	3.7	1	c.671A>C	p.(His224Pro)	T	G	792	22	CAC	CCC	H	P	NM_004364	NM_004364	33792650									-			116897
Case 2	B	CEBPA	SNP	missense	GRCh37/hg19	19	33792563	1100	5	1	c.758T>G	p.(Leu253Arg)	A	C	1047	53	CTC	CGC	L	R	NM_004364	NM_004364	33792563									-			116897
Case 2	B	DNMT3A	SNP	missense	GRCh37/hg19	2	25474837	1317	7.9	1	c.127T>G	p.(Trp43Gly)	A	C	1200	117	TGG	GGG	W	G	NM_001320893	NM_001320893	25474837									-			602769
Case 2	A	NRAS	SNP	missense	GRCh37/hg19	1	115258744	3021	46.7	2	c.38G>A	p.(Gly13Asp)	C	T	1618	1403	GGT	GAT	G	D	NM_002524	NM_002524	115258744	rs121434596				COSV54736416		COSV54736416		-	Pathogenic/Likely_pathogenic	Pathogenic/Likely pathogenic	164790
Case 2	B	SF3B1	SNP	missense	GRCh37/hg19	2	198267371	4413	43.6	14	c.1986C>A	p.(His662Gln)	G	T	2524	1889	CAC	CAA	H	Q	NM_012433	NM_012433	198267371	rs778467242				COSV59205547		COSV59205547		-			605590
Case 2	A	WT1	INDEL	frameshift	GRCh37/hg19	11	32417909	3216	45.5	7	c.1142dup	p.(Ala382Glyfs*3)	CG	CGG	1738	1478	TCG	TCC	S	S	NM_024426	NM_024426	32417909					COSV60068039		COSV60068039		-			607102
